# Supplementary material for: Whole-Body Synergy-Based Balance Control for Quadruped Robots with Manipulators on Sloped Terrains
Source: Cyborg Bionic Syst. 2024 Dec 27;5:0201. doi: 10.34133/cbsystems.0201 (PMC12087797; doi:10.34133/cbsystems.0201)
Supplement: Supplementary 1 — Movies S1 to S3 [file cbsystems.0201.f1.zip]

Archive with 3 entries (3 files):
- Uphill with adjustment.mp4
- Uphill without adjustment.mp4
- Walking on flat ground.mp4
